# Supplementary material for: Corticosteroids for sepsis and septic shock: a meta-analysis of 18 RCTs with dose-stratified and fludrocortisone subgroup evaluation
Source: BMC Anesthesiol. 2025 Oct 21;25:511. doi: 10.1186/s12871-025-03388-1 (PMC12538775; doi:10.1186/s12871-025-03388-1)
Supplement: Supplementary file 9 — Supplementary Table S4: Outcome Reporting (28-day, 90-day, Adverse Events). Note: Details which studies reported short-term mortality, long-term mortality, and adverse events. [file 12871_2025_3388_MOESM9_ESM.xlsx]

## Sheet: Sheet1
Study	28-day Mortality	90-day Mortality	Adverse Events
Annane et al. (2002)	Reported	Not Reported	Reported
Oppert et al. (2005)	Reported	Not Reported	Reported
Sprung et al. (2008)	Reported	Reported	Reported
Keh et al. (2016)	Reported	Not Reported	Reported
Annane et al. (2018)	Reported	Reported	Reported
Venkatesh et al. (2018)	Reported	Reported	Reported
Li H. (2018)	Reported	Not Reported	Reported
Zhou L. (2020)	Reported	Not Reported	Not Reported
Zhang C. (2020)	Reported	Not Reported	Not Reported
Patel R. (2021)	Reported	Not Reported	Not Reported
Fang Y. (2022)	Reported	Not Reported	Reported
Dequin PF et al. (2023)	Reported	Not Reported	Reported
Wu H. (2023)	Reported	Not Reported	Reported
Chaudhuri A. (2024)	Reported	Not Reported	Not Reported
Donaldson LH (2025)	Reported	Reported	Reported
Ghazi M. (2025)	Reported	Not Reported	Reported
Meersseman W. (2025)	Reported	Reported	Reported
Chaudhuri D. (meta-analysis)	NA	NA	NA
