# Supplementary material for: Corticosteroids for sepsis and septic shock: a meta-analysis of 18 RCTs with dose-stratified and fludrocortisone subgroup evaluation
Source: BMC Anesthesiol. 2025 Oct 21;25:511. doi: 10.1186/s12871-025-03388-1 (PMC12538775; doi:10.1186/s12871-025-03388-1)
Supplement: Supplementary file 11 — Supplementary Table S6: Study-level Data for Subgroup Analyses. Note: Provides trial-level characteristics and effect estimates used in subgroup analyses (dose, region, steroid type). [file 12871_2025_3388_MOESM11_ESM.xlsx]

## Sheet: Sheet1
Study	Year	Country/Region	Steroid Type	Dose (mg/day)	Dose Group	Fludrocortisone Used
Annane et al. (2002)	2002	France	Hydrocortisone + Fludrocortisone	200	≤200	Yes
Oppert et al. (2005)	2005	Germany	Hydrocortisone	200	≤200	No
Sprung et al. (2008)	2008	Multi	Hydrocortisone	200	≤200	No
Keh et al. (2016)	2016	Germany	Hydrocortisone	200	≤200	No
Venkatesh et al. (2018)	2018	Australia	Hydrocortisone	200	≤200	No
Annane et al. (2018)	2018	France	Hydrocortisone + Fludrocortisone	200 + fludrocortisone	≤200	Yes
Dequin et al. (2023)	2023	France	Hydrocortisone	200	≤200	No
Wu et al. (2023)	2023	China	Hydrocortisone	200	≤200	No
Li H. (2018)	2018	China	Hydrocortisone	200	≤200	No
Zhou L. (2020)	2020	China	Hydrocortisone	200	≤200	No
Zhang C. (2020)	2020	China	Hydrocortisone	200	≤200	No
Fang Y. (2022)	2022	China	Hydrocortisone	200	≤200	No
Patel R. (2021)	2021	India	Hydrocortisone	200	≤200	No
Chaudhuri A. (2024)	2024	India	Hydrocortisone	200	≤200	No
Donaldson LH. (2025)	2025	USA	Hydrocortisone	200	≤200	No
Ghazi M. (2025)	2025	Iran	Hydrocortisone	200	≤200	No
Meersseman W. (2025)	2025	Belgium	Hydrocortisone	200	≤200	No
Cheng Y. (2024)	2024	China	Hydrocortisone	200	≤200	No
